# Supplementary material for: Fat Intake Is Not Linked to Prostate Cancer: A Systematic Review and Dose-Response Meta-Analysis
Source: PLoS One. 2015 Jul 17;10(7):e0131747. doi: 10.1371/journal.pone.0131747 (PMC4505895; doi:10.1371/journal.pone.0131747)
Supplement: S1 Table — (XLSX) [file pone.0131747.s004.xlsx]

## Sheet: Sheet1
eTable 1. Quality access of cohort studies according to Newcastle-Ottawa Scale
Included studies	1)†	2)†	3)†	4)†	5)1‡	5)2‡	6)†	7)†	8)†	Total score
Agalliu	*	*	*	*	*	–	*	*	*	8
Crowe	*	*	*	*	*	–	*	*	*	8
Park	*	*	*	*	*	–	*	*	*	8
Wallstrom	*	*	*	*	*	*	*	*	*	9
Veierod	*	*	*	*	–	–	*	*	*	7
Pelser	*	*	*	*	*	*	*	*	*	9
Giovannucci	*	*	*	*	*	*	*	–	*	8
Schuurman	*	*	*	*	*	–	*	*	*	8
Hsieh	*	*	*	*	*	–	*	*	–	7
Kristal	*	*	*	*	*	–	*	*	–	7
Chan	*	*	*	*	*	*	*	*	*	9
Mitrou	*	*	*	*	*	*	*	*	*	9
Neuhouser	*	*	*	*	*	*	*	*	*	9
Severson	*	*	*	*	–	–	*	*	*	7
†: The number were instead of each item of Newcastle-Ottawa Scale; 5)1‡: study controls for the most important factor; 5)2‡: study controls for any additional factor.
