# Supplementary material for: Fat Intake Is Not Linked to Prostate Cancer: A Systematic Review and Dose-Response Meta-Analysis
Source: PLoS One. 2015 Jul 17;10(7):e0131747. doi: 10.1371/journal.pone.0131747 (PMC4505895; doi:10.1371/journal.pone.0131747)
Supplement: S2 Table — (XLSX) [file pone.0131747.s005.xlsx]

## Sheet: Sheet1
eTable 2 Sensitivity analysis results by omitting both the two studies accounted for most the weight
Sensitivity analysis	Total fat	Saturated fat	Total unsaturated fat	Monounsaturated fat	Polyunsaturated fat
Overall
Study number	11	7	8	6	5
RR* (95%CI)	0.99 (0.98, 1.01)	1.00(1.00, 1.00)	0.98(0.92, 1.05)	0.99 (0.91, 1.08)	0.96 (0.85, 1.07)
P-value	0.43	0.17	0.57	0.87	0.43
Heterogeneity (I2)	0	0	0.173	0.359	0
Advanced and high grade Pca
Study number	3	4	─	4	4
RR* (95%CI)	1.01(0.90, 1.13)	0.92(0.83, 1.03)	─	1.02(0.79, 1.30)	0.92(0.60, 1.41)
P-value	0.89	0.14	─	0.93	0.71
Heterogeneity (I2)	0.611	0	─	0.468	0.65
*Assigned to the pooled RRs hat did not contains the study [20] and study [23].
